# Supplementary material for: Development and Properties of Fish Gelatin/Oxidized Starch Double Network Film Catalyzed by Thermal Treatment and Schiff’ Base Reaction
Source: Polymers (Basel). 2019 Dec 11;11(12):2065. doi: 10.3390/polym11122065 (PMC6960496; doi:10.3390/polym11122065)
Supplement: Supplementary file 1 [file polymers-11-02065-s001.zip]

Archive with 1 entries (1 files):
- supplementary material.docx
